# Supplementary material for: microRNAs as reference genes for quantitative PCR in cotton
Source: PLoS One. 2017 Apr 17;12(4):e0174722. doi: 10.1371/journal.pone.0174722 (PMC5393557; doi:10.1371/journal.pone.0174722)
Supplement: S2 Table — (XLSX) [file pone.0174722.s004.xlsx]

## Sheet: Plan1
		Set 1: Leaves of FM966, DeltaOpal and Cedro cvs
		geNorm		NormFinder		BestKepper		ΔCt
	1º	GhACT / GhPP2a	0.284	GhUBQ	0.248	miR172	0.12	miR168	1.27
	2º			miR168	0.288	GhUBQ	0.59	GhUBQ	1.29
	3º	GhEF1	0.491	miR172	0.354	miR167	0.68	GhEF1	1.29
	4º	Gh18S	0.592	GhEF1	0.522	miR159	0.75	Gh18S	1.33
	5º	miR168	0.626	Gh18S	0.604	miR168	0.76	miR172	1.36
	6º	GhUBQ	0.678	GhPP2a	1.097	Gh18S	0.89	GhPP2a	1.45
	7º	miR172	0.79	GhACT	1.097	GhEF1	0.93	GhACT	1.46
	8º	miR390	0.962	miR167	1.185	GhACT	1.28	miR167	1.81
	9º	miR167	1.143	miR159	1.444	GhPP2a	1.33	miR159	1.97
	10º	miR159	1.307	miR390	2.079	miR390	2.05	miR390	2.17
	11º	miR166	1.729	miR166	3.583	miR166	2.4	miR166	3.63
		Set 2: Stems of FM966, DeltaOpal and Cedro cvs.
		geNorm		NormFinder		BestKepper		ΔCt
	1º	GhUBQ / GhACT	0.389	miR172	0.265	miR172	0.24	GhEF1	1.05
	2º			GhEF1	0.269	GhEF1	0.34	miR172	1.09
	3º	GhPP2a	0.432	miR390	0.397	miR159	0.49	GhPP2a	1.15
	4º	Gh18S	0.472	miR159	0.672	miR390	0.54	miR168	1.18
	5º	miR168	0.505	GhPP2a	0.801	miR167	0.65	miR390	1.19
	6º	GhEF1	0.604	miR168	0.806	Gh18S	0.74	Gh18S	1.2
	7º	miR172	0.715	Gh18S	0.849	GhPP2a	0.75	miR159	1.3
	8º	miR390	0.805	miR167	0.974	miR168	0.9	GhACT	1.3
	9º	miR159	0.91	GhACT	1.112	GhUBQ	1.07	GhUBQ	1.39
	10º	miR167	1.002	GhUBQ	1.227	GhACT	1.08	miR167	1.47
	11º	miR166	1.422	miR166	3.275	miR166	2.32	miR166	3.31
		Set 3: Roots of FM966, DeltaOpal and Cedro cvs.
		geNorm		NormFinder		BestKepper		ΔCt
	1º	GhUBQ / GhPP2a	0.267	GhEF1	0.305	miR172	0.11	GhEF1	1.28
	2º			miR159	0.552	miR390	0.52	GhPP2a	1.3
	3º	GhEF1	0.356	GhPP2a	0.595	miR159	0.76	GhUBQ	1.32
	4º	Gh18S	0.632	GhUBQ	0.683	GhEF1	0.98	miR159	1.44
	5º	miR168	0.763	miR172	0.778	miR168	1.08	miR168	1.51
	6º	miR159	0.936	miR168	0.94	GhPP2a	1.18	miR172	1.53
	7º	miR172	1.054	Gh18S	1.263	GhUBQ	1.28	Gh18S	1.61
	8º	GhACT	1.17	miR167	1.265	miR167	1.3	miR167	1.8
	9º	miR167	1.282	miR390	1.366	Gh18S	1.51	miR390	1.86
	10º	miR390	1.394	GhACT	1.89	GhACT	1.86	GhACT	2.05
	11º	miR166	1.711	miR166	3.044	miR166	1.89	miR166	3.14
		Set 4: Flowers of FM966, DeltaOpal and Cedro cvs.
		geNorm		NormFinder		BestKepper		ΔCt
	1º	GhUBQ / GhACT	0.136	miR172	0.249	GhPP2a	0.26	miR172	0.94
	2º			GhPP2a	0.369	miR172	0.28	GhPP2a	0.97
	3º	GhPP2a	0.203	GhEF1	0.371	GhACT	0.32	GhEF1	1.01
	4º	GhEF1	0.396	miR166	0.577	GhUBQ	0.37	miR166	1.03
	5º	miR172	0.494	GhUBQ	0.609	GhEF1	0.51	GhACT	1.05
	6º	miR166	0.643	GhACT	0.616	miR166	0.66	GhUBQ	1.05
	7º	miR390	0.733	miR390	0.764	miR390	0.73	miR168	1.18
	8º	miR168	0.798	miR168	0.866	miR168	0.88	miR390	1.2
	9º	miR159	0.88	miR159	0.995	miR159	1.1	miR159	1.28
	10º	miR167	1.02	miR167	1.66	Gh18S	1.53	miR167	1.78
	11º	Gh18S	1.24	Gh18S	2.18	miR167	1.65	Gh18S	2.25
		Set 5: Leaves and Stems of FM966, DeltaOpal and Cedro cvs.
		geNorm		NormFinder		BestKepper		ΔCt
	1º	Gh18S / GhPP2a	0.526	miR172	0.416	miR172	0.18	GhEF1	1.43
	2º			miR168	0.458	miR159	0.61	miR168	1.47
	3º	GhEF1	0.607	GhEF1	0.47	GhEF1	0.76	Gh18S	1.48
	4º	GhACT	0.683	Gh18S	0.791	miR168	0.83	miR172	1.51
	5º	GhUBQ	0.725	GhPP2a	0.916	Gh18S	0.87	GhPP2a	1.52
	6º	miR168	0.761	miR159	1.028	GhPP2a	1.04	GhUBQ	1.66
	7º	miR172	0.872	GhUBQ	1.147	GhUBQ	1.12	GhACT	1.72
	8º	miR390	1.022	GhACT	1.394	GhACT	1.31	miR159	1.92
	9º	miR159	1.198	miR390	1.853	miR167	1.31	miR390	2.15
	10º	miR167	1.442	miR167	1.869	miR390	1.42	miR167	2.44
	11º	miR166	1.963	miR166	4.236	miR166	2.68	miR166	4.3
		Set 6: Leaves and Roots of FM966, DeltaOpal and Cedro cvs.
		geNorm		NormFinder		BestKepper		ΔCt
	1º	miR168 / Gh18S	0.623	miR172	0.369	miR172	0.16	GhEF1	1.57
	2º			miR168	0.584	miR168	0.92	miR168	1.58
	3º	GhPP2a	0.754	GhEF1	0.736	miR159	0.96	GhPP2a	1.6
	4º	GhEF1	0.81	GhPP2a	0.802	GhEF1	1.04	Gh18S	1.65
	5º	GhUBQ	0.9	Gh18S	0.951	Gh18S	1.2	miR172	1.68
	6º	GhACT	0.952	GhUBQ	1.254	GhUBQ	1.23	GhUBQ	1.81
	7º	miR172	1.084	miR159	1.273	GhPP2a	1.23	GhACT	2
	8º	miR390	1.263	miR167	1.645	miR390	1.32	miR159	2.06
	9º	miR159	1.455	GhACT	1.65	miR167	1.39	miR167	2.28
	10º	miR167	1.609	miR390	1.973	GhACT	1.65	miR390	2.37
	11º	miR166	2.065	miR166	4.017	miR166	2.42	miR166	4.11
		Set 7 : Leaves and Flowers of FM966, DeltaOpal and Cedro cvs
		geNorm		NormFinder		BestKepper		ΔCt
	1º	GhACT / GhPP2a	0.486	GhUBQ	0.26	miR172	0.29	GhUBQ	1.46
	2º			miR168	0.56	GhEF1	0.73	miR172	1.55
	3º	GhEF1	0.569	miR172	0.6	GhACT	0.79	miR168	1.56
	4º	GhUBQ	0.762	GhEF1	0.88	GhPP2a	0.81	GhEF1	1.56
	5º	miR172	0.848	GhACT	1	GhUBQ	0.88	GhACT	1.58
	6º	miR168	0.926	GhPP2a	1.3	miR168	0.94	GhPP2a	1.75
	7º	Gh18S	1.11	Gh18S	1.5	Gh18S	1.17	Gh18S	2.02
	8º	miR390	1.29	miR390	1.72	miR166	1.59	miR390	2.17
	9º	miR167	1.54	miR167	1.85	miR390	1.73	miR167	2.29
	10º	miR159	1.73	miR159	2.22	miR167	2.05	miR159	2.56
	11º	miR166	1.94	miR166	2.56	miR159	2.54	miR166	2.85
		Set 8: All organs of FM966 cv.
		geNorm		NormFinder		BestKepper		ΔCt
	1º	GhEF1 / GhPP2a	0.298	miR168	0.194	miR172	0.29	miR172	1.47
	2º			miR172	0.3	Gh18S	0.44	Gh18S	1.52
	3º	Gh18S	0.533	miR390	0.352	GhEF1	0.58	miR168	1.55
	4º	GhUBQ	0.581	Gh18S	0.915	miR168	0.62	miR390	1.64
	5º	GhACT	0.656	GhUBQ	1.254	GhUBQ	0.62	GhUBQ	1.67
	6º	miR172	0.744	GhPP2a	1.323	GhPP2a	0.71	GhEF1	1.69
	7º	miR168	0.86	GhEF1	1.327	GhACT	0.85	GhPP2a	1.75
	8º	miR390	0.968	GhACT	1.842	miR390	0.91	GhACT	2.01
	9º	miR159	1.429	miR159	2.362	miR159	2.26	miR159	2.7
	10º	miR167	1.747	miR167	2.598	miR167	2.42	miR167	2.84
	11º	miR166	1.997	miR166	2.901	miR166	2.96	miR166	3.12
		Set 9: All organs of DeltaOpal cv.
		geNorm		NormFinder		BestKepper		ΔCt
	1º	miR168 / miR172	0.397	miR168	0.199	miR172	0.28	miR168	1.56
	2º			miR390	0.205	miR168	0.44	miR172	1.61
	3º	miR390	0.479	miR172	0.329	GhEF1	0.56	miR390	1.66
	4º	Gh18S	0.749	GhEF1	1.031	Gh18S	0.57	GhEF1	1.67
	5º	GhEF1	0.804	Gh18S	1.169	GhPP2a	0.63	Gh18S	1.68
	6º	GhPP2a	0.882	GhPP2a	1.565	miR390	0.65	GhPP2a	1.92
	7º	GhACT	0.95	GhUBQ	1.603	GhACT	1.09	GhUBQ	2.03
	8º	GhUBQ	1.012	GhACT	1.797	GhUBQ	1.12	GhACT	2.03
	9º	miR159	1.528	miR159	2.645	miR159	2.6	miR159	3.04
	10º	miR166	1.885	miR166	2.779	miR166	2.64	miR166	3.11
	11º	miR167	2.151	miR167	3.139	miR167	2.75	miR167	3.35
		Set 10: All organs of Cedro cv.
		geNorm		NormFinder		BestKepper		ΔCt
	1º	GhACT / GhPP2a	0.614	miR168	0.255	miR172	0.24	miR168	1.47
	2º			GhPP2a	0.615	miR168	0.54	GhPP2a	1.5
	3º	GhUBQ	0.718	GhUBQ	0.684	GhEF1	0.88	GhUBQ	1.58
	4º	GhEF1	0.798	GhACT	0.746	GhPP2a	0.89	GhACT	1.6
	5º	miR168	0.903	miR172	0.761	GhUBQ	1.14	miR172	1.63
	6º	miR172	0.95	GhEF1	1.141	GhACT	1.25	GhEF1	1.75
	7º	miR159	1.247	miR159	1.489	miR159	1.74	miR159	2.01
	8º	miR167	1.416	miR167	1.651	miR167	1.8	miR167	2.13
	9º	Gh18S	1.529	Gh18S	1.722	Gh18S	2.01	Gh18S	2.19
	10º	miR390	1.725	miR390	2.517	miR390	2.07	miR390	2.74
	11º	miR166	1.967	miR166	2.845	miR166	1.77	miR166	3.05
		Set 11: Viral infection by CLRDV
		geNorm		NormFinder		BestKepper		ΔCt
	1º	miR168 / GhPP2a	0.049	miR172	0.039	miR166	0.06	miR390	0.73
	2º			GhACT	0.039	miR390	0.06	miR172	0.73
	3º	miR390	0.096	miR390	0.059	miR172	0.08	miR168	0.73
	4º	miR172	0.148	miR166	0.068	GhACT	0.1	miR166	0.74
	5º	miR166	0.164	GhEF1	0.266	miR168	0.13	GhPP2a	0.75
	6º	GhACT	0.176	miR168	0.303	GhPP2a	0.15	GhACT	0.76
	7º	GhEF1	0.202	GhPP2a	0.332	GhEF1	0.22	GhEF1	0.79
	8º	GhUBQ	0.251	GhUBQ	0.673	GhUBQ	0.29	GhUBQ	0.91
	9º	miR167	0.31	miR167	0.804	miR167	0.48	miR167	1.03
	10º	Gh18S	0.636	Gh18S	1.785	Gh18S	1.53	Gh18S	2.07
	11º	miR159	1.16	miR159	3.462	miR159	2.55	miR159	3.52
		Set 12: All organs
		geNorm		NormFinder		BestKepper		ΔCt
	1º	GhEF1 / GhPP2a	0.604	miR172	0.498	miR172	0.27	miR168	1.76
	2º			miR168	0.607	GhEF1	0.77	miR172	1.76
	3º	GhUBQ	0.772	GhEF1	1.114	miR168	0.92	GhEF1	1.8
	4º	GhACT	0.823	GhUBQ	1.209	GhPP2a	0.95	GhPP2a	1.84
	5º	miR168	0.994	GhPP2a	1.246	GhUBQ	1.05	GhUBQ	1.85
	6º	miR172	1.069	Gh18S	1.256	miR390	1.12	Gh18S	1.99
	7º	Gh18S	1.151	miR390	1.485	Gh18S	1.15	GhACT	2.06
	8º	miR390	1.29	GhACT	1.67	GhACT	1.27	miR390	2.18
	9º	miR159	1.64	miR159	2.138	miR159	2.2	miR159	2.68
	10º	miR167	1.901	miR167	2.47	miR167	2.36	miR167	2.9
	11º	miR166	2.23	miR166	3.461	miR166	2.61	miR166	3.71
